# Supplementary material for: Whole-genome sequencing in clinically diagnosed Charcot–Marie–Tooth disease undiagnosed by whole-exome sequencing
Source: Brain Commun. 2023 Apr 28;5(3):fcad139. doi: 10.1093/braincomms/fcad139 (PMC10174204; doi:10.1093/braincomms/fcad139)
Supplement: fcad139_Supplementary_Data [file fcad139_supplementary_data.zip]

Archive with 2 entries (2 files):
- 20230106_Supplementary Tables.xlsx
- Supplementary Table 1 and Supplementary References.docx
