# Supplementary material for: Whole-genome sequencing in clinically diagnosed Charcot–Marie–Tooth disease undiagnosed by whole-exome sequencing
Source: Brain Commun. 2023 Apr 28;5(3):fcad139. doi: 10.1093/braincomms/fcad139 (PMC10174204; doi:10.1093/braincomms/fcad139)
Supplement: fcad139_Supplementary_Data [file fcad139_supplementary_data.zip › 20230106_Supplementary Tables.xlsx]

## Sheet: Supplementary Table 2
Supplementary Table 2. List of cases included in the study
Family ID	Family type	Person ID		Relation to proband	Age at WGS	Sex	Affected	CMT subtype (Before WGS)	PMP22 dup	Date of WGS	WGS result	Gene	Transcript	cDNA change	Protein change	Cause of detection failure in WES	Zygosity	ACMG classification	Sanger confirm	Mode of inheritance	Inheritance in case	WES kit	WES Target region (bp)	WES result	WES mean depth of coverage (X)	WES 10X coverage (%)	WES Number of SNPs	WES Number of coding SNPs	WES Number of indels	WES Number of coding indels	WGS mean depth of coverage (X)	WGS 10X coverage (%)	WGS Number of SNPs	WGS Number of coding SNPs	WGS Number of indels	WGS Number of coding indels
FAM01	SOLO	FAM01-1		Proband	61	M	Y	CMT2	Not detected	2020-07-14	Not detected											SureSelect_v4	51189318	Not detected	87	97.8	67324	19179	6581	479	36.84	97.13	3865911	39661	905929	4688
FAM02	TRIO	FAM02-1		Proband	40	M	Y	CMT1	Not detected	2020-07-16	Not detected													Not detected
FAM02	TRIO	FAM02-2		Father	72	M	N			2020-07-16	Not detected
FAM02	TRIO	FAM02-3		Mother	70	F	N			2020-07-16	Not detected
FAM03	TRIO	FAM03-1		Proband	38	M	Y	CMT2	Not detected	2020-07-16	Detected	SPTLC1	NM_006415.4	c.992C>T	p.Ser331Phe	Low coverage Lack of family test	Het	LPV	done	AD	De novo	Nimblegen seqcap EZ v3	64190747	Not detected	41.5	90.7	104192	23266	7446	344	34.38	95.21	3872572	53827	903060	5560
FAM03	TRIO	FAM03-2		Father	71	M	N			2020-07-16	Not detected
FAM03	TRIO	FAM03-3		Mother	60	F	N			2020-07-16	Not detected
FAM04	TRIO	FAM04-1		Proband	33	F	Y	CMT2	Not detected	2020-07-16	Not detected											Nimblegen seqcap EZ v3	64190747	Not detected	82.4	94	108602	23366	9850	383	61.8	95.43	3949303	54564	936586	5668
FAM04	TRIO	FAM04-2		Father	61	M	Y	CMT2	Not detected	2020-07-16	Not detected
FAM04	TRIO	FAM04-3		Mother	62	F	N			2020-07-16	Not detected
FAM05	DUO (with mother)	FAM05-1		Proband	22	M	Y	CMT1	Not detected	2020-07-21	Not detected											SureSelect_v4	51189318	Not detected	86.7	98.1	68339	19420	7035	485	48.26	97.24	3884296	39736	917015	4821
FAM05	DUO (with mother)	FAM05-2		Mother	51	F	N			2020-07-21	Not detected
FAM06	SOLO	FAM06-1		Proband	53	M	Y	CMT1	Not detected	2020-07-21	Not detected											SureSelect_v4	51189318	Not detected	83.2	98	68763	19523	7005	501	36.81	97.13	3879182	39863	904872	4753
FAM07	SOLO	FAM07-1		Proband	47	M	Y	CMT2	Not detected	2020-07-21	Not detected											SureSelect_v4	51189318	Not detected	73.8	97.9	78518	20857	11323	572	31.07	96.94	3877466	39759	894218	4607
FAM08	SOLO	FAM08-1		Proband	39	M	Y	CMT Unknown	Not detected	2020-07-28	Not detected											SureSelect_v4	51189318	Not detected	78.5	97.9	78298	20817	11322	600	40.62	97.18	3880003	39878	913085	4749
FAM09	TRIO	FAM09-1		Proband	5	M	Y	CMT4	Not detected	2020-07-28	Not detected											SureSelect_v4	51189318	Not detected	88.9	97.8	69373	19554	7050	465	40.69	97.19	3914062	40237	920584	4743
FAM09	TRIO	FAM09-2		Father	34	M	N			2020-07-28	Not detected
FAM09	TRIO	FAM09-3		Mother	32	F	N			2020-07-28	Not detected
FAM10	TRIO	FAM10-1		Proband	13	M	Y	CMT1	Not detected	2020-08-04	Detected	PMP2	NM_002677.5	c.47A>T	p.Asn16Ile	Lack of family test	Het	LPV	not done	AD	De novo	SureSelect_v4	51189318	Not detected	81.3	97.9	68405	19483	6737	462	37.05	97.13	3881148	40044	906565	4736
FAM10	TRIO	FAM10-2		Father	49	M	N			2020-08-04	Not detected
FAM10	TRIO	FAM10-3		Mother	44	F	N			2020-08-04	Not detected
FAM11	DUO (with mother)	FAM11-1		Proband	20	M	Y	CMT2	Not detected	2020-08-04	Not detected											SureSelect_v4	51189318	Not detected	110.2	97.6	67504	19500	6199	434	39.77	97.17	3902256	39825	913971	4728
FAM11	DUO (with mother)	FAM11-2		Mother	51	F	N			2020-08-04	Not detected
FAM12	SOLO	FAM12-1		Proband	57	M	Y	CMT2	Not detected	2020-08-05	Not detected											SureSelect_v4	51189318	Not detected	92.7	98.1	68208	19267	6869	466	41.82	97.21	3907864	39941	915686	4772
FAM13	SOLO	FAM13-1		Proband	28	M	Y	CMTDI	Not detected	2020-08-06	Not detected											SureSelect_v4	51189318	Not detected	136.5	98	66447	18763	6339	423	36.54	97.13	3884057	39615	907686	4682
FAM14	TRIO	FAM14-1		Proband	36	M	Y	CMT2	Not detected	2020-08-13	Not detected											SureSelect_v4	51189318	Not detected	135.1	97.3	64010	18444	5976	416	38.38	97.14	3909087	40020	907693	4765
FAM14	TRIO	FAM14-2		Father	65	M	N			2020-08-13	Not detected
FAM14	TRIO	FAM14-3		Mother	61	F	N			2020-08-13	Not detected
FAM15	SOLO	FAM15-1		Proband	63	M	Y	CMT2	Not detected	2020-08-18	Not detected											SureSelect_v4	51189318	Not detected	94.8	98.2	68235	19269	6903	489	38.25	97.15	3879948	39241	907103	4832
FAM16	SOLO	FAM16-1		Proband	40	M	Y	CMT2	Not detected	2020-08-27	Not detected											SureSelect_v4	51189318	Not detected	93.7	97.9	68414	19356	6958	467	43.92	97.21	3870940	39349	910723	4706
FAM17	DUO (with mother)	FAM17-1		Proband	17	F	Y	CMT2	Not detected	2020-09-01	Not detected													Not detected
FAM17	DUO (with mother)	FAM17-2		Mother	47	F	Y	CMT2	Not detected	2020-09-01	Not detected
FAM18	TRIO	FAM18-1		Proband	15	F	Y	CMT2	Not detected	2020-09-08	Not detected													Not detected
FAM18	TRIO	FAM18-2		Father	51	M	N			2020-09-08	Not detected
FAM18	TRIO	FAM18-3		Mother	46	F	N			2020-09-08	Not detected
FAM19	TRIO	FAM19-1		Proband	16	M	Y	CMTDI	Not detected	2020-09-10	Not detected											SureSelect_v4	51189318	Not detected	167.1	95.7	57032	16379	5170	369	35.2	97.13	3904220	39921	910480	4716
FAM19	TRIO	FAM19-2		Father	46	M	N			2020-09-10	Not detected
FAM19	TRIO	FAM19-3		Mother	45	F	N			2020-09-10	Not detected
FAM20	SOLO	FAM20-1		Proband	64	F	Y	CMT2	Not detected	2020-09-15	Not detected											SureSelect_v4	51189318	Not detected	107.9	96.6	62501	18412	5726	428	46.62	97.13	3927527	40007	923925	4735
FAM21	TRIO	FAM21-1		Proband	33	M	Y	CMT2	Not detected	2020-09-29	Not detected											SureSelect_v4	51189318	Not detected	78.7	98	67659	19369	6778	494	32.46	97.04	3877680	39883	901417	4717
FAM21	TRIO	FAM21-2		Father	53	M	N			2020-10-06	Not detected
FAM21	TRIO	FAM21-3		Mother	52	F	N			2020-09-29	Not detected
FAM22	TRIO	FAM22-1		Proband	28	M	Y	CMT1	Not detected	2020-09-29	Not detected											Not available		Not detected	81.7	93.4	70774	22053	5662	314
FAM22	TRIO	FAM22-2		Father	58	M	N			2020-09-29	Not detected
FAM22	TRIO	FAM22-3		Mother	51	F	N			2020-09-29	Not detected
FAM23	DUO (with father)	FAM23-1		Proband	19	F	Y	CMT2	Not detected	2020-10-06	Not detected											Nimblegen seqcap EZ v3	64190747	Not detected	79.8	94.3	109248	23089	10322	395	30.09	95	3895821	54210	904296	5637
FAM23	DUO (with father)	FAM23-2		Father	49	M	N			2020-10-06	Not detected
FAM24	SOLO	FAM24-1		Proband	50	F	Y	CMT	Not detected	2020-10-06	Not detected											SureSelect_v4	51189318	Not detected	68.1	97.6	78016	20838	11061	583	37.19	97.11	3917434	39863	914328	4733
FAM25	SOLO	FAM25-1		Proband	15	F	Y	CMT1	Not detected	2020-10-08	Detected	INF2	NM_022489.4	c.311G>A	p.Cys104Tyr	Low coverage	Het	LPV	done	AD	unknown	Nimblegen seqcap EZ v3	64190747	Not detected	88.8	91.1	103950	22015	9298	333	31.84	95.02	3885860	54248	905149	5603
FAM26	TRIO (with mother, brother)	FAM26-1		Proband	18	M	Y	CMT2	Not detected	2020-10-12	Detected	KIF1A	NM_001244008.2	c.2022+1G>C	p.?	Phenotype mismatch	Het	LPV	Y	AD/AR	unknown	SureSelect_v4	51189318	Not detected	67.3	97.6	67602	19596	6697	487	32.61	97.02	3879770	39682	900498	4695
FAM26	TRIO (with mother, brother)	FAM26-2		Mother	46	F	N			2020-10-13	Not detected
FAM26	TRIO (with mother, brother)	FAM26-3		Brother	20	M	Y	CMT2	Not detected	2021-03-02	Detected	KIF1A	NM_001244008.2	c.2022+1G>C	p.?	Phenotype mismatch	Het	LPV	Y	AD/AR	unknown
FAM27	SOLO	FAM27-1		Proband	57	M	Y	CMT2	Not detected	2020-10-15	Not detected											SureSelect_v4	51189318	Not detected	77.9	98	78751	20972	11376	600	40.38	97.19	3895750	39798	912777	4696
FAM28	SOLO	FAM28-1		Proband	38	M	Y	CMT2	Not detected	2020-10-22	Not detected													Not detected
FAM29	TRIO	FAM29-1		Proband	28	F	Y	CMT1	Not detected	2020-11-02	Not detected													Not detected
FAM29	TRIO	FAM29-2		Father	60	M	N			2020-11-02	Not detected
FAM29	TRIO	FAM29-3		Mother	58	F	N			2020-11-02	Not detected
FAM30	SOLO	FAM30-1		Proband	25	M	Y	CMT2	Not detected	2020-11-05	Detected	SORD	NM_003104.5	c.[757del];[908+1G>A]	p.[Ala253GlnfsTer27];[?]	Update in disease gene relationship	Het Het	LPV/LPV	done	AR	Paternal / Not Paternal			Not detected
FAM31	TRIO	FAM31-1		Proband	25	M	Y	CMT2	Not detected	2020-11-09	Detected	ABCD1	NM_000033.4	c.593C>G	p.Thr198Arg	Phenotype mismatch	Hemi	LPV	not done	XR	De novo	SureSelect_v4	51189318	Not detected	102.1	98.1	69490	19245	7121	492	34.71	97.11	3892365	39720	912363	4667
FAM31	TRIO	FAM31-2		Father	63	M	N			2020-11-10	Not detected
FAM31	TRIO	FAM31-3		Mother	59	F	N			2020-11-09	Not detected
FAM32	TRIO	FAM32-1		Proband	20	M	Y	CMT1	Not detected	2020-11-12	Detected	GALC	NM_000153.3	c.[857G>A];[Exon 17 deletion]	p.[Gly286Asp];[Exon 17 deletion]	Phenotype mismatch Structural variant	Het Het	PV / LPV	done	AR	Paternal / Maternal	Nimblegen seqcap EZ v3	64190747	Not detected	87.8	94	108574	23020	9861	372	28.9	94.83	3861066	53990	894020	5512
FAM32	TRIO	FAM32-2		Father	54	M	N			2020-11-12	Heterozygous carrier	GALC	NM_000153.3	c.857G>A	p.Gly286Asp		Het	PV	done	AR
FAM32	TRIO	FAM32-3		Mother	52	F	N			2020-11-12	Heterozygous carrier	GALC	NM_000153.3	Exon 17 deletion	Exon 17 deletion		Het	LPV	done	AR
FAM33	DUO (with mother)	FAM33-1		Proband	38	M	Y	CMT2	Not detected	2020-11-12	Detected	ATP7B	NM_000053.3	c.[2333G>T];[936G>C]	p.[Arg778Leu];[Gln312His]	Phenotype mismatch	Het Het	PV / VUS	not done	AR	Maternal / Not maternal			Not detected
FAM33	DUO (with mother)	FAM33-2		Mother	61	F	N			2020-11-12	Heterozygous carrier	ATP7B	NM_000053.3	c.2333G>T	p.Arg778Leu		Het	PV	not done	AR
FAM34	TRIO	FAM34-1		Proband	18	M	Y	CMT2	Not detected	2020-11-16	Not detected											SureSelect_v4	51189318	Not detected	91.1	97.9	68922	19507	6995	477	30.41	96.94	3878324	39954	898404	4695
FAM34	TRIO	FAM34-2		Father	49	M	N			2020-11-16	Not detected
FAM34	TRIO	FAM34-3		Mother	46	F	N			2020-11-16	Not detected
FAM35	TRIO	FAM35-1		Proband	34	M	Y	CMTDI	Not detected	2020-11-18	Not detected											SureSelect_v4	51189318	Not detected	108.5	97.5	66672	19475	6047	441	33.9	97.1	3891043	39521	907661	4650
FAM35	TRIO	FAM35-2		Father	59	M	N			2020-11-18	Not detected
FAM35	TRIO	FAM35-3		Mother	60	F	N			2020-11-18	Not detected
FAM36	DUO (with mother)	FAM36-1		Proband	24	M	Y	CMT1	Not detected	2020-11-24	Not detected											SureSelect_v4	51189318	Not detected	120.2	97.4	63382	18200	6016	440	31.55	97	3874939	39716	896872	4768
FAM36	DUO (with mother)	FAM36-2		Mother	52	F	N			2020-11-24	Not detected
FAM37	TRIO	FAM37-1		Proband	22	M	Y	CMT2	Not detected	2020-11-26	Detected	SACS	NM_014363.6	c.[3159_3160del];[1596T>A]	p.[Phe1054Ter];[Tyr532Ter]	Phenotype mismatch	Het/Het	PV/PV	not done	AR	Paternal/Maternal	SureSelect_v4	51189318	Not detected	82.8	98.3	78464	20870	11379	594	31.07	96.97	3858362	39712	900354	4674
FAM37	TRIO	FAM37-2		Father	47	M	N			2020-11-26	Not detected
FAM37	TRIO	FAM37-3		Mother	45	F	N			2020-11-26	Not detected
FAM38	SOLO	FAM38-1		Proband	65	F	Y	CMT2	Not detected	2020-11-30	Not detected											SureSelect_v4	51189318	Not detected	101	97.5	66236	19401	6165	448	28.48	97.04	3878054	39926	900359	4670
FAM39	SOLO	FAM39-1		Proband	39	M	Y	CMT2	Not detected	2020-12-03	Not detected											SureSelect_v6	60456963	Not detected	120.5	96.6	93297	23672	12476	745	27.53	94.2	3884660	50936	899355	5087
FAM40	SOLO	FAM40-1		Proband	66	M	Y	CMT1	Not detected	2020-12-07	Not detected													Not detected
FAM41	DUO (with father)	FAM41-1		Proband	31	M	Y	CMT2	Not detected	2020-12-15	Not detected											SureSelect_v4	51189318	Not detected	76.7	97.8	67804	19652	6665	460	27.61	96.75	3861527	39653	892948	4677
FAM41	DUO (with father)	FAM41-2		Father	61	M	N			2020-12-15	Not detected
FAM42	DUO (with mother)	FAM42-1		Proband	29	M	Y	CMT1	Not detected	2020-12-24	Not detected													Not detected
FAM42	DUO (with mother)	FAM42-2		Mother	60	F	N			2020-12-24	Not detected											SureSelect_v4	51189318		82.2	98.1	78303	20837	11215	599	32.69	97.06	3893333	40164	900873	4692
FAM43	TRIO	FAM43-1		Proband	20	F	Y	dHMN	Not detected	2020-12-24	Not detected											SureSelect_v4	51189318	Not detected	90.3	97.5	68500	19396	7028	477	32.32	97.05	3880971	39881	899366	4669
FAM43	TRIO	FAM43-2		Father	50	M	N			2020-12-24	Not detected
FAM43	TRIO	FAM43-3		Mother	47	F	N			2020-12-24	Not detected
FAM44	SOLO	FAM44-1		Proband	62	M	Y	CMT2	Not detected	2020-12-28	Not detected											Nimblegen seqcap EZ v3	64190747	Not detected	89.5	94.1	107982	23052	9896	349	31.37	95.02	3856266	53351	889928	5446
FAM45	SOLO	FAM45-1		Proband	26	F	Y	CMT2	Not detected	2021-01-04	Not detected											SureSelect_v4	51189318	Not detected	93.9	98.2	68492	19375	7023	474	35.67	97.1	3911190	39606	916037	4786
FAM46	TRIO	FAM46-1		Proband	8	F	Y	CMT2	Not detected	2021-01-04	Not detected													Not detected
FAM46	TRIO	FAM46-2		Father	47	M	N			2021-01-04	Not detected
FAM46	TRIO	FAM46-3		Mother	45	F	N			2021-01-04	Not detected
FAM47	SOLO	FAM47-1		Proband	58	M	Y	CMT2	Not detected	2021-01-04	Not detected											SureSelect_v4	51189318	Not detected	92.1	98	68790	19459	6979	499	43.08	97.21	3888214	39704	915595	4797
FAM48	TRIO	FAM48-1		Proband	41	M	Y	CMT2	Not detected	2021-01-05	Detected	SLC40A1	NM_014585.5	c.626C>T	p.Ser209Leu	Phenotype mismatch	Het	LPV	not done	AD	Paternal			Not detected
FAM48	TRIO	FAM48-2		Father	66	M	N			2021-01-11	Detected	SLC40A1	NM_014585.5	c.626C>T	p.Ser209Leu		Het	LPV	not done	AD
FAM48	TRIO	FAM48-3		Mother	61	F	N			2021-01-11	Not detected
FAM49	TRIO	FAM49-1		Proband	51	M	Y	CMT2	Not detected	2021-01-06	Not detected											SureSelect_v4	51189318	Not detected	84	97.9	68386	19307	6834	476	38.47	97.18	3900693	40072	914082	4730
FAM49	TRIO	FAM49-2		Father	78	M	N			2021-01-06	Not detected
FAM49	TRIO	FAM49-3		Mother	72	F	N			2021-01-06	Not detected
FAM50	SOLO	FAM50-1		Proband	38	M	Y	CMT1	Not detected	2021-07-11	Not detected											Nimblegen seqcap EZ v3	64190747	Not detected	66.3	91.6	106491	22916	9331	338	36.21	95.31	3881120	53882	905437	5590
FAM51	SOLO	FAM51-1		Proband	43	M	Y	CMTDI	Not detected	2021-01-18	Not detected											SureSelect_v4	51189318	Not detected	87.2	98.1	68741	19596	6816	468	31.01	96.95	3869435	39800	890840	4706
FAM52	TRIO	FAM52-1		Proband	27	M	Y	CMT2	Not detected	2021-01-20	Not detected													Not detected
FAM52	TRIO	FAM52-2		Father	54	M	N			2021-01-20	Not detected
FAM52	TRIO	FAM52-3		Mother	54	F	N			2021-01-20	Not detected
FAM53	TRIO	FAM53-1		Proband	27	F	Y	CMTDI	Not detected	2021-01-25	Not detected											SureSelect_v6	60456963	Not detected	102.5	95.8	92593	23681	12311	734	42.13	94.72	3927311	51172	926561	5187
FAM53	TRIO	FAM53-2		Father	59	M	N			2021-01-26	Not detected
FAM53	TRIO	FAM53-3		Mother	58	F	N			2021-01-26	Not detected
FAM54	TRIO	FAM54-1		Proband	20	F	Y	CMT2	Not detected	2021-01-27	Not detected											Not available		Not detected	71.1	92.5	70324	21885	5929	343
FAM54	TRIO	FAM54-2		Father	55	M	N			2021-01-27	Not detected
FAM54	TRIO	FAM54-3		Mother	56	F	Y	CMT2	Not detected	2021-01-27	Not detected
FAM55	TRIO	FAM55-1		Proband	21	M	Y	CMT1	Not detected	2021-02-08	Heterozygous carrier	FGD4	NM_001370298.3	c.1901_1902del	p.Arg634AsnfsTer31		Het	LPV	not done	AR	Paternal	SureSelect_v4	51189318	Not detected	89.9	97.9	67464	19219	6641	476	32.38	97.02	3865089	39267	895367	4640
FAM55	TRIO	FAM55-2		Father	51	M	N			2021-02-17	Heterozygous carrier	FGD4	NM_001370298.3	c.1901_1902del	p.Arg634AsnfsTer31		Het	LPV	not done	AR
FAM55	TRIO	FAM55-3		Mother	50	F	N			2021-02-08	Not detected
FAM56	SOLO	FAM56-1		Proband	74	M	Y	CMT2	Not detected	2021-02-08	Not detected													Not detected
FAM57	TRIO	FAM57-1		Proband	19	F	Y	dHMN	Not detected	2021-02-15	Not detected													Not detected
FAM57	TRIO	FAM57-2		Father	54	M	N			2021-02-16	Not detected
FAM57	TRIO	FAM57-3		Mother	47	F	Y	dHMN	Not detected	2021-02-15	Not detected
FAM58	SOLO	FAM58-1		Proband	49	F	Y	CMT2	Not detected	2021-02-17	Not detected											SureSelect_v4	51189318	Not detected	86.3	97.9	69025	19656	6889	479	41.79	97.11	3917210	40091	917660	4745
FAM59	DUO (with mother)	FAM59-1		Proband	32	F	Y	CMT1	Not detected	2021-02-25	Detected	GALC	NM_000153.4	c.[952C>G];[1901T>C]	p.[Pro318Ala];[Leu634Ser]	Phenotype mismatch	Het Het	PV PV	done	AR	Not maternal / Maternal	SureSelect_v4	51189318	Not detected	101.5	91.3	58611	19173	4402	409	43.5	97.14	3933563	40234	922289	4715
FAM59	DUO (with mother)	FAM59-2		Mother	59	F	N			2021-02-25	Heterozygous carrier	GALC	NM_000153.4	c.1901T>C	p.Leu634Ser		Het	PV	done	AR
FAM60	DUO (with mother)	FAM60-1		Proband	21	M	Y	CMT2	Not detected	2021-03-02	Not detected											SureSelect_v4	51189318	Not detected	121.4	96.9	63541	18620	5865	415	40.65	97.2	3879464	39803	906173	4727
FAM60	DUO (with mother)	FAM60-2		Mother	46	F	N			2021-03-03	Not detected
FAM61	TRIO	FAM61-1		Proband	19	F	Y	CMT2	Not detected	2021-03-03	Detected	KIF1A	NM_001244008.2	c.760C>T	p.Arg254Trp	Lack of family test	Het	PV	done	AD	de novo	SureSelect_v4	51189318	Not detected	116.6	97.1	66196	19238	5935	409	45.12	97.14	3932659	40075	925742	4774
FAM61	TRIO	FAM61-2		Father	50	M	N			2021-03-03	Not detected
FAM61	TRIO	FAM61-3		Mother	46	F	N			2021-03-03	Not detected
FAM62	SOLO	FAM62-1		Proband	54	M	Y	CMT1	Not detected	2021-03-08	Not detected											Nimblegen seqcap EZ v3	64190747	Not detected	76.5	90.4	101182	21612	8600	321	34.27	95.2	3883858	53867	910396	5594
FAM63	TRIO	FAM63-1		Proband	49	F	Y	CMT1	Not detected	2021-03-23	Detected	NEFL	NM_006158.5	c.293A>G	p.Asn98Ser	Lack of family test	Het	PV	done	AD	de novo			Not detected
FAM63	TRIO	FAM63-2		Father	80	M	N			2021-03-24	Not detected
FAM63	TRIO	FAM63-3		Mother	75	F	N			2021-03-24	Not detected
FAM64	TRIO	FAM64-1		Proband	19	M	Y	CMT1	Not detected	2021-03-25	Heterozygous carrier	CYP27A1	NM_000784.4	c.1214G>A	p.Val158AlafsTer38		Het	PV	not done	AR	Maternal	SureSelect_v4	51189318	Not detected	71.4	98	78838	20904	11342	584	40.96	97.19	3901667	39811	914771	4782
FAM64	TRIO	FAM64-2		Father	49	M	N			2021-03-25	Not detected
FAM64	TRIO	FAM64-3		Mother	49	F	N			2021-03-25	Heterozygous carrier	CYP27A1	NM_000784.4	c.1214G>A	p.Val158AlafsTer38		Het	PV	not done	AR
FAM65	SOLO	FAM65-1		Proband	49	M	Y	CMT2	Not detected	2021-04-01	Not detected											Nimblegen seqcap EZ v3	64190747	Not detected	57.5	90.4	100994	21696	8290	332	38.04	95.22	3919381	54125	914326	5640
FAM66	SOLO	FAM66-1		Proband	50	F	Y	CMT2	Not detected	2021-04-01	Not detected													Not detected
FAM67	TRIO	FAM67-1		Proband	22	M	Y	CMTDI	Not detected	2021-04-02	Heterozygous carrier	FGD4	NM_139241.3	c.1086dup	p.Leu363Serfs*7		Het	LPV	not done	AR	Paternal	SureSelect_v4	51189318	Not detected	92.1	98	68798	19433	6896	482	37.28	97.15	3897578	40192	908188	4776
FAM67	TRIO	FAM67-2		Father	60	M	N			2021-04-02	Heterozygous carrier	FGD4	NM_139241.3	c.1086dup	p.Leu363Serfs*7		Het	LPV	not done	AR
FAM67	TRIO	FAM67-3		Mother	55	F	N			2021-04-02	Not detected
FAM68	DUO (with mother)	FAM68-1		Proband	42	F	Y	CMT1	Not detected	2021-04-27	Not detected											SureSelect_v4	51189318	Not detected	70.7	97.6	77964	20607	10954	574	34.57	97.06	3902033	39712	908681	4685
FAM68	DUO (with mother)	FAM68-2		Mother	68	F	N			2021-04-27	Not detected
FAM69	SOLO	FAM69-1		Proband	64	M	Y	CMT2	Not detected	2021-04-28	Not detected											SureSelect_v6	60456963	Not detected	86.8	75.1	73979	21473	6816	714	28.99	94.26	3861530	50677	885998	4984
FAM70	TRIO	FAM70-1		Proband	31	M	Y	CMT2	Not detected	2021-05-12	Detected	SORD	NM_003104.6	c.[757del];[*2118T>G]	p.[Ala253GlnfsTer27];[?]	Update in disease gene relationship Non-coding variant	Het Het	LPV VUS	done	AR	Maternal / Paternal	Not available		Not detected	46.9	90.8	61257	22216	3510	321
FAM70	TRIO	FAM70-2		Father	61	M	N			2021-05-12	Inconclusive	SORD	NM_003104.6	*2118T>G	p.?		Het	VUS	done	AR
FAM70	TRIO	FAM70-3		Mother	53	F	N			2021-05-12	Heterozygous carrier	SORD	NM_003104.6	c.757del	p.Ala253GlnfsTer27		Het	LPV	done	AR
FAM71	SOLO	FAM71-1		Proband	32	F	Y	CMT1	Not detected	2021-05-12	Not detected											SureSelect_v6	60456963	Not detected	102.7	94	91814	23556	10867	663	39.4	94.69	3923964	51484	920204	5189
FAM72	TRIO	FAM72-1		Proband	18	M	Y	CMTDI	Not detected	2021-05-17	Heterozygous carrier	GNE	NM_005476.7	c.470_471del	p.His157ArgfsTer16		Het	PV	not done	AR	Maternal	SureSelect_v6	60456963	Not detected	101.9	94.2	88793	22888	10120	626	38.66	94.77	3886077	50680	903147	4978
FAM72	TRIO	FAM72-2		Father	54	M	N			2021-05-17	Not detected
FAM72	TRIO	FAM72-3		Mother	52	F	N			2021-05-17	Heterozygous carrier	GNE	NM_005476.7	c.470_471del	p.His157ArgfsTer16		Het	PV	not done	AR

## Sheet: Supplementary Table 3
Supplementary Table 3. Sequencing quality measures produced from WGS (n=147)
QC measures	Mean	95% CI (Lower)	95% CI (Upper)	Min	Max
Total reads	7.84201e+08	7.6395e+08	8.04452e+08	586918388	1390778526
Filtered Reads	7.84201e+08	7.6395e+08	8.04452e+08	586918388	1390778526
Filtered Reads Aligned	7.83565e+08	7.63301e+08	8.03829e+08	586418759	1389820082
% Filtered Reads Aligned	99.91	99.9	99.92	99.75	99.97
Filtered Aligned Bases	1.1701e+11	1.13978e+11	1.20043e+11	87631964886	207884084971
% Filtered Aligned Bases	100	100	100	100	100
Average read length	150.04	150.02	150.06	149.57	150.25
Mean Insert Size	405.42	402.2	408.64	356.87	450.37
Genome Size	2923715724	2923715724	2923715724	2923715724	2923715724
Mean Target Coverage	35.32	34.39	36.25	26.35	62.61
% Target bases >= 10X Coverage	94.71	94.63	94.79	90.58	95.47

## Sheet: Supplementary Table 4
Supplementary Table 4. Comparison of depth of coverage between WES and WGS
WES kit	Mean depth of coverage (X)			10X coverage (%)
	WES	WGS	p-value	WES	WGS	p-value
Nimblegen seqcap EZ v3 (n=9)	74.4556	36.3222	0.004	92.2889	95.1378	0.004
SureSelect_v4 (n=40)	94.522	37.0066	<0.001a	97.5878	97.1005	0.009a
SureSelect_v6 (n=5)	102.88	35.342	0.063	91.14	94.528	1
Total (n=54)	91.9982	36.7433	<0.001a	96.1345	96.5455	0.333a
aP-values were derived using paired T-test for these items. Wilcoxon Signed-Rank T-test was used for other items.

## Sheet: Supplementary Table 5
Supplementary Table 5. Physical findings of patients with positive WGS result
Person ID	Age/Sex (years)	Gene	DNA change	Protein change	Age of onset (years)	Age at WGS (years)	Motor weakness of ULa	Motor weakness of LLb	Muscle atrophy	Sensory loss	DTRc (biceps / knee)	Foot deformities	FDS	Walking assistance	Other clinical symptoms	Lab	Nerve conduction study	Lower leg MRI
FAM03-1	38/M	SPTLC1	c.992C>T	p.Ser331Phe	2	38	+++	+++	Yes	Yes	-/-	Yes	7	W/C	Hoarseness, cataract, respiratory difficult	-	SM	Fatty involvements
FAM10-1	13/M	PMP2	c.47A>T	p.Asn16Ile	6	15	-	+	Yes	Yes	+/-	Yes	0	No	-	-	SM	Fatty involvements
FAM25-1	15/F	INF2	c.311G>A	p.Cys104Tyr	5	15	++	+++	Yes	Yes	-/-	Yes	3	AFO	Without FSGS, albuminuria	-	SM	Fatty involvement
FAM26-3	20/M	KIF1A	c.2022+1G>C	p.?	18	20	+	+	No	Yes	+/+	No	0	No		-	SM	Fatty involvement
FAM26-1	18/M	KIF1A	c.2022+1G>C	p.?	15	18	+	++	Yes	Yes	+/+++	Yes	1	No		-	SM	Fatty involvement
FAM30-1	25/M	SORD	c.[757del];[908+1G>A]	p.[Ala253GlnfsTer27];[?]	17	25	+	+	Yes	No	+/+	Yes	2	AFO	-	High fasting serum sorbitol (8.4 mg/L)	SM	Fatty involvement
FAM31-1	25/M	ABCD1	c.593C>G	p.Thr198Arg	5	25	+	+	Yes	Yes	+++/+++	No	3	No	Brain MRI: Normal	High plasm very long-chain fatty acids (C26 : 2.05 umol/L C26/C22 : 0.066 C24/C22 : 1.74)	SM	No Fatty change
FAM32-1	20/M	GALC	c.[857G>A];[Exon 17 deletion]	p.[Gly286Asp];[Exon 17 deletion]	8	20	++	+++	Yes	Yes	-/-	Yes	3	No	Cerebral white matter leukodystrophic change	Low galactocerebrosidase (0.079 nmol/h/mg)	SM	Fatty involvement
FAM33-1	38/M	ATP7B	c.[2333G>T];[936G>C]	p.[Arg778Leu];[Gln312His]	35	38	+++	+++	Yes (hand)	Yes	+/-	Yes	3	No	Right proximal femur intraosseous lipoma	Low ceruloplasmin (12.02 ㎎/㎗) Low serum copper (52 ㎍/㎗)	SM	Fatty involvement
FAM37-1	22/M	SACS	c.[3159_3160del];[1596T>A]	p.[Phe1054Ter];[Tyr532Ter]	13	24	++	+	Yes	Yes	++/+++	Yes	2	No	Moderate to severe fatty liver, cerebellar atrophy	-	SM	Fatty involvement
FAM48-1	41/M	SLC40A1	c.626C>T	p.Ser209Leu	37	41	+	++	Yes	Yes	++/++	Yes	2	No	Severe adrenergic, cardiovagal and sudomotor dysfunction, Diabetes mellitus (HbA1c 8.2%)	High serum feritin (430ng/ml)	SM	Fatty involvement
FAM59-1	32/F	GALC	c.[952C>G];[1901T>C]	p.[Pro318Ala][Leu634Ser]	2	32	+	+	Yes	No	++/+++	Yes	3	No	Mental retardation, nyctalopia, Kyphosis	Low galactocerebrosidase (0.030 nmol/h/mg)	SM	Fatty involvement
FAM61-1	19/F	KIF1A	c.760C>T	p.Arg254Trp	1	19	+++	+++	Yes	Yes	-/+++	Yes	7	W/C	Mental retardation, dystonia	-	SM	Fatty involvement
FAM63-1	49/F	NEFL	c.293A>G	p.Asn98Ser	1	49	+++	+++	Yes	Yes	-/-	Yes	7	W/C	Dysarthria, hearing impairment, visual field defect, memory impairment	-	SM	Fatty involvement
FAM70-1	31/M	SORD	c.[757del];[*2118T>G]	p.[Ala253GlnfsTer27];[?]	12	31	+	++	Yes	Yes	-/-	Yes	2	No	-	High fasting serum sorbitol (15.8 mg/L)	SM	Fatty involvement
Abbreviations: AD = Autosomal dominant; AR = Autosomal Recessive; CMT = Charcot-Marie-Tooth disease; DTR = Deep tendon reﬂexes; d/t = due to; F = female; FDS = Functional disability; LL = lower limb; M = male; Rt. = Right; SM = sensorimotor polyneuropathy; UL = upper limb; W/C = Wheel chair
aMuscle weakness in upper limbs: + = intrinsic hand weakness 4/5 on MRC scale; ++ = intrinsic hand weakness <4/5 on MRC scale; +++ = proximal weakness; - = no symptoms
bMuscle weakness in lower limbs: + = ankle dorsiflexion 4/5 on medical research council (MRC) scale; ++ = ankle dorsiflexion <4/5 on MRC scale; +++ = proximal weakness and wheelchair dependent.
cbiceps/knee jerks: - = absent; + = diminished; ++ = normal reflex; +++ = hyper-reflex

## Sheet: Supplementary Table 6
Supplementary Table 6. Electrophysiological findings of patients with positive WGS result
Person ID	FAM03-1	FAM10-1	FAM25-1	FAM26-1	FAM30-1	FAM31-1	FAM32-1	FAM33-1	FAM37-1	FAM48-1	FAM59-1	FAM61-1	FAM63-1	FAM70-1
Gene	SPTLC1	PMP2	INF2	KIF1A	SORD	ABCD1	GALC	ATP7B	SACS	SLC40A1	GALC	KIF1A	NEFL	SORD
Motor nerve conduction study
Median nerve
DTL (ms)	A	3.7	8.2	3.3	3	3.6	6.2	4.2	6.2	4.1	6.2	4.9	6.6	4.3
CMAP (mV)	A	13.7	1.3	13.7	11.4	12.2	12.5	0.8	14.1	20.9	10.6	0.9	4.7	2.4
MNCV (m/s)	A	20.8	14.5	54.6	55.2	52.9	28.9	45.3	41.8	44.6	32.1	46.7	26.1	36.8
Ulnar nerve
DTL (ms)	A	3.4	6.2	3.1	3.2	3.6	4.3	3.3	3.3	3.4	3.6	2.9	3.6	2.7
CMAP (mV)	A	12.2	1	10.6	10.2	15.8	12.2	7.2	13.4	7.2	13.9	10.1	7	13.3
MNCV (m/s)	A	18.4	15.4	51.8	50.8	51.1	31.3	32	40.3	42.6	38.7	56	48.8	49.1
Peroneal nerve
DTL (ms)	A	6.4	A	A	4.2	9.4	8.8	7.4	10.6	A	6	A	A	6.7
CMAP (mV)	A	0.9	A	A	1.9	4.8	2.8	0.3	0.9	A	5.3	A	A	0.4
MNCV (m/s)	A	24.4	A	A	40.2	33.5	26.5	21	26.3	A	27.5	A	A	35.4
Tibial nerve
DTL (ms)	A	5.8	A	6.8	6.2	7.7	6.1	5	7.5	A	4.5	A	A	9.2
CMAP (mV)	A	4	A	0.6	3	15.7	10.8	2.6	5.3	A	13.4	A	A	0.3
MNCV (m/s)	A	17.1	A	35.4	42.3	30.2	27.8	32	30.9	A	28.3	A	A	33.6
Sensory nerve conduction study
Median nerve
SNAP (μV)	A	13.1	A	54.1	24.9	25.3	21.2	4.3	0.5	2.4	7.2	3.1	A	9.5
SNCV (m/s)	A	35.6	A	48.8	43.6	38.7	24.2	44.8	27.2	36.8	24.1	33.9	A	37.2
Ulnar nerve
SNAP (μV)	A	12.2	A	23.2	12.8	20.2	16.2	4.6	A	0.6	11.9	3	A	9.1
SNCV (m/s)	A	36.7	A	48	430	37.4	21.9	42.8	A	38.2	25.4	34.3	A	37.5
Sural nerve
SNAP (μV)	A	4.1	A	3	34	13.4	6.2	5	2.4	A	7	A	A	9.1
SNCV (m/s)	A	29.8	A	37.8	38.9	28	27.1	38.9	26.4	A	38.9	A	A	31.1
Abbreviations; A = absent action potential; CMAP = compound muscle action potential; DTL = distal terminal latency; MNCV = motor nerve conduction velocity; N = not done; SNAP = sensory nerve action potential; SNCV = sensory nerve conduction velocity
Amplitudes of evoked responses are given in parentheses (for motor NCVs by mV and for sensory NCVs by ㎶).
Normal DTL values: motor median nerve <3.6 ms; ulnar nerve <2.5 ms; peroneal nerve <4.8 ms; tibial nerve <5.1 ms.
Normal NCV values: motor median nerve ≥50.5 m/s; ulnar nerve ≥51.1 m/s; peroneal nerve ≥41.2 m/s; tibial nerve ≥41.1 m/s; sensory median nerve ≥39.3 m/s; ulnar nerve ≥37.5 m/s; sural nerve ≥32.1 m/s. Normal amplitude values: motor median nerve ≥6 mV; ulnar nerve ≥8 mV; peroneal nerve ≥1.6 mV; tibial nerve ≥6 mV; sensory median nerve ≥8.8 ㎶; ulnar nerve ≥7.9 ㎶; sural nerve ≥6.0 ㎶

## Sheet: Supplementary Table 7
Supplementary Table 7. Fasting serum sorbitol levels measured from two families with SORD deficiency, FAM30 and FAM70
	Fasting serum sorbitol (mg/L)	Variants
FAM30-1	8.4	c.757del (LPV), hetero c.908+1G>A (LPV), hetero
FAM70-1 (Proband)	15.8	c.757del (LPV), hetero c.*2118T>G (VUS), hetero
FAM70-2 (Father)	0.2	c.*2118T>G (VUS), hetero
FAM70-3 (Mother)	0.2	c.757del (LPV), hetero

## Sheet: Supplementary Table 8
Supplementary Table 8. Genes targeted in the phenotype-driven analysis
Gene	Transript
AARS1	NM_001605
ABCA1	NM_005502
ABCC9	NM_005691
ABHD12	NM_001042472
ACTC1	NM_005159
ACTN2	NM_001103
AGTPBP1	NM_001286715
AGXT	NM_000030
AIFM1	NM_004208
ALDH3A2	NM_000382
ALS2	NM_020919
ANKRD1	NM_014391
AP1S1	NM_001283
APOA1	NM_000039
APTX	NM_175073
AR	NM_000044
ARHGEF10	NM_014629
ARL6IP1	NM_015161
ARSA	NM_000487
ASAH1	NM_177924
ATL1	NM_015915
ATL3	NM_015459
ATM	NM_000051
ATP1A1	NM_000701
ATP7A	NM_000052
B4GALNT1	NM_001478
BAG3	NM_004281
BCKDHB	NM_183050
BICD2	NM_001003800
BRAF	NM_004333
BSCL2	NM_001122955
C12orf65	NM_152269
C19orf12	NM_001031726
C1orf194	NM_001122961
CACNB4	NM_000726
CASQ2	NM_001232
CAV3	NM_033337
CCT5	NM_012073
CD59	NM_203330
CHCHD10	NM_001301339
CLTCL1	NM_007098
CNTNAP1	NM_003632
COA7	NM_023077
COQ8A	NM_020247
COX6A1	NM_004373
CPOX	NM_000097
CRYAB	NM_001885
CSRP3	NM_003476
CTDP1	NM_004715
CYP27A1	NM_000784
DARS2	NM_018122
DCAF8	NM_015726
DCTN1	NM_004082
DEGS1	NM_001321541
DES	NM_001927
DGUOK	NM_080916
DHH	NM_021044
DHTKD1	NM_018706
DMD	NM_004006
DMPK	NM_001081563
DNAJB2	NM_001039550
DNAJC3	NM_006260
DNM2	NM_001005360
DNMT1	NM_001130823
DRP2	NM_001939
DSC2	NM_024422
DSG2	NM_001943
DSP	NM_004415
DST	NM_001144769
DSTYK	NM_015375
DTNA	NM_001392
DYNC1H1	NM_001376
EGR2	NM_000399
ELP1	NM_003640
EMD	NM_000117
ERBB3	NM_001982
ERCC6	NM_000124
ERCC8	NM_000082
ETFDH	NM_004453
EXOSC3	NM_016042
EXOSC8	NM_181503
FA2H	NM_024306
FAAHP1	NR_045483
FAH	NM_000137
FAM126A	NM_032581
FBLN5	NM_006329
FBXO38	NM_030793
FGD4	NM_139241
FGF14	NM_004115
FIG4	NM_014845
FKTN	NM_001079802
FLVCR1	NM_014053
FXN	NM_000144
GAA	NM_000152
GALC	NM_000153
GAN	NM_022041
GARS1	NM_002047
GATAD1	NM_021167
GBA2	NM_020944
GDAP1	NM_018972
GJB1	NM_000166
GJC2	NM_020435
GLA	NM_000169
GLE1	NM_001003722
GNB4	NM_021629
HADHA	NM_000182
HADHB	NM_000183
HARS1	NM_002109
HINT1	NM_005340
HK1	NM_033496
HMBS	NM_000190
HOXD10	NM_002148
HRAS	NM_005343
HSPB1	NM_001540
HSPB3	NM_006308
HSPB8	NM_014365
IARS2	NM_018060
IGHMBP2	NM_002180
INF2	NM_022489
ITPR1	NM_002222
JPH2	NM_020433
JUP	NM_002230
KARS1	NM_001130089
KCNA1	NM_000217
KCNA2	NM_004974
KCNC3	NM_004977
KIF1A	NM_001244008
KIF1B	NM_183416
KIF5A	NM_004984
KLC2	NM_001134775
KRAS	NM_004985
L1CAM	NM_000425
LAMA4	NM_002290
LAMP2	NM_002294
LAS1L	NM_031206
LDB3	NM_001080114
LITAF	NM_004862
LMNA	NM_005572
LRSAM1	NM_138361
LYST	NM_000081
MAP2K1	NM_002755
MAP2K2	NM_030662
MARS1	NM_004990
MCM3AP	NM_003906
MED25	NM_030973
MEG3	NR_046472
MFN2	NM_014874
MMACHC	NM_015506
MME	NM_007289
MORC2	NM_001303256
MPV17	NM_002437
MPZ	NM_000530
MRE11	NM_005591
MTMR2	NM_016156
MYBPC3	NM_000256
MYH14	NM_024729
MYH6	NM_002471
MYH7	NM_000257
MYL2	NM_000432
MYL3	NM_000258
MYOZ2	NM_016599
MYPN	NM_032578
NAGA	NM_000262
NAGLU	NM_000263
NDRG1	NM_006096
NEBL	NM_006393
NEFH	NM_021076
NEFL	NM_006158
NEXN	NM_144573
NGF	NM_002506
NIPA1	NM_144599
NMNAT2	NM_015039
NRAS	NM_002524
NTRK1	NM_001007792
OPA1	NM_015560
OPA3	NM_001017989
PDHA1	NM_000284
PDK3	NM_001142386
PDLIM3	NM_014476
PDYN	NM_024411
PEX10	NM_153818
PEX7	NM_000288
PHYH	NM_006214
PKP2	NM_004572
PLEKHG5	NM_001265592
PLN	NM_002667
PLP1	NM_000533
PMM2	NM_000303
PMP2	NM_002677
PMP22	NM_000304
PNKP	NM_007254
PNPLA6	NM_006702
POLG	NM_002693
POLR3A	NM_007055
PPOX	NM_000309
PRDM12	NM_021619
PRKAG2	NM_016203
PRKCG	NM_002739
PRNP	NM_001271561
PRPS1	NM_002764
PRX	NM_181882
PTEN	NM_000314
PTPN11	NM_002834
PTRH2	NM_016077
RAB7A	NM_004637
RAF1	NM_002880
RBM20	NM_001134363
REEP1	NM_001164732
RETREG1	NM_001034850
RIT1	NM_006912
RYR2	NM_001035
SACS	NM_014363
SBF1	NM_002972
SBF2	NM_030962
SCARB2	NM_005506
SCN10A	NM_006514
SCN11A	NM_014139
SCN5A	NM_000335
SCN9A	NM_002977
SCP2	NM_002979
SCYL1	NM_020680
SELENOI	NM_033505
SEPTIN9	NM_006640
SETX	NM_015046
SGCD	NM_000337
SH3TC2	NM_024577
SIGMAR1	NM_005866
SIL1	NM_022464
SLC12A6	NM_133647
SLC1A3	NM_004172
SLC25A19	NM_021734
SLC25A46	NM_001303249
SLC52A1	NM_017986
SLC52A2	NM_024531
SLC52A3	NM_033409
SLC5A7	NM_021815
SMN1	NM_000344
SNRPN	NM_001349457
SOS1	NM_005633
SOX10	NM_006941
SPART	NM_015087
SPAST	NM_014946
SPG11	NM_025137
SPG21	NM_016630
SPG7	NM_003119
SPTBN2	NM_006946
SPTLC1	NM_006415
SPTLC2	NM_004863
SUCLA2	NM_003850
SURF1	NM_003172
SYT2	NM_177402
TAZ	NM_000116
TCAP	NM_003673
TDP1	NM_018319
TFG	NM_006070
TMEM43	NM_024334
TNNC1	NM_003280
TNNI3	NM_000363
TNNT2	NM_000364
TPM1	NM_001018005
TRIM2	NM_001130067
TRIP4	NM_016213
TRPA1	NM_007332
TRPV4	NM_021625
TTBK2	NM_173500
TTN	NM_001267550
TTPA	NM_000370
TTR	NM_000371
TUBB3	NM_006086
TWNK	NM_021830
TYMP	NM_001953
UBA1	NM_003334
UBQLN1	NM_013438
VAPB	NM_004738
VCL	NM_014000
VCP	NM_007126
VPS13A	NM_033305
VRK1	NM_003384
WARS1	NM_004184
WASHC5	NM_014846
WNK1	NM_018979
XK	NM_021083
XPA	NM_000380
XRCC1	NM_006297
YARS1	NM_003680
ZFYVE26	NM_015346
ZFYVE27	NM_001002261
